# Supplementary material for: The Synthesis, Characterization, and Theoretical Study of Ruthenium (II) Polypyridyl Oligomer Hybrid Structures with Reduced Graphene Oxide for Enhanced Optoelectronic Applications
Source: Int J Mol Sci. 2024 Dec 3;25(23):12989. doi: 10.3390/ijms252312989 (PMC11640891; doi:10.3390/ijms252312989)
Supplement: Supplementary file 1 [file ijms-25-12989-s001.zip]

Archive with 1 entries (1 files):
- ijms-3329679-supplementary.pdf
